# Supplementary material for: FoxO1/Rictor axis induces a nongenetic adaptation to ibrutinib via Akt activation in chronic lymphocytic leukemia
Source: J Clin Invest. 2024 Oct 22;134(23):e173770. doi: 10.1172/JCI173770 (PMC11601945; doi:10.1172/JCI173770)
Supplement: Supporting data values [file jci-134-173770-s150.xlsx]

## Sheet: 1B
Patient number	pre-therapy	week 1	week 2	week 4	week 6-8 (not shown on the graph)	week 11-12
1	1			11.6037
4	1			0.780524		0.06056
5	1			1.15066		1.09867
6	1			6.01939		62.2365
7	1			3.39701		3.38002
8	1			1.80909		1.87309
9	1			1.49475		18.9903
10	1			6.39034		6.91014
11	1			1.0271		1.98951
12	1			2.21886		1.49557
16	1	0.951324	4.74216	4.97144		5.64846
17	1		10.7704		89.1521	14.8018
43	1		3.07311	2.88269
15	1		0.402472	0.298546
18	1			0.601047		0.843141
24	1			1.33648
26	1			0.407664	0.152152
31	1					2.04814
32	1			1.39685		1.22004
34	1			0.195811
36	1		0.222472			0.059753
38	1	1.56784	3.26818	1.96472	1.8389
39	1	2.70342	6.60363	8.11047
40	1		1.04115		0.839891	1.06111
41	1		1.10322
42	1			10.3699
45	1		0.934736		0.631964
46	1		2.18479
47	1		1.49357	1.04772
48	1	1.0771
49	1		4.32653	3.39328	3.70765

## Sheet: 1D
repetition	Day 0	Day 1	Day 2	Day 3	Day 5
A	1	0.02264	0.052996	0.169902	4.21423
B	1	0.078212	0.123263	0.157793	3.08017
C	1	0.066036	0.113561	0.45786	1.81605
D	1	0.098325	0.046361	0.127643	2.46264

## Sheet: 1E
	pAktS473 levels down (n=6)						pAktS473 levels up (n=23)
pre-therapy	1	1	1	1	1	1	1	1	1	1	1	1	1	1	1	1	1	1	1	1	1	1	1	1	1	1	1	1	1
week 1			1.81573			1.48411	4.69137	2.99702			3.15296	2.22785					1.79841	1.6898	2.56048	1.91431	1.82945	1.772	3.23349	1.93879	2.65238			1.41823	1.11128
week 4	1.0846		1.08519	1.10018	0.748515	1.59063	2.18331	2.83964	1.27326	1.01789	6.3413	2.53855	1.94455	1.50678	1.13563	1.27814	1.29022	2.43226	1.24974	1.67972	4.92268	2.98602	3.86258	1.79727	0.36679		2.25363	2.08116
month 3	0.380404	3.13263	0.391782	0.342265	0.330042	0.471782	0.533557	0.565249			4.38682	2.88405	1.18023	0.629047		0.983468		3.65516	0.618654	1.67674	4.05394	3.62654	2.27273	0.878988	0.348654	2.08553	1.57344	2.49277

## Sheet: 1F
Akt inh (µM)	pre-therapy				ibrutinib in vivo
0	1	1	1	1	1	1	1	1
1.25	1.00595	0.827515	0.814904	0.865217	0.677686	0.727941	0.518519	0.878947
2.5	0.958333	0.731006	0.796875	0.682609	0.632231	0.688235	0.526749	0.768421
5	0.738095	0.661191	0.748798	0.595652	0.543388	0.608824	0.524005	0.531579
10	0.407738	0.468172	0.606971	0.669565	0.31405	0.498529	0.459534	0.312105
Akt inh (µM) + 1 µM ibrutinib	pre-therapy				ibrutinib in vivo
0	1	1	1	1	1	1	1	1
1.25	1.14384	0.828729	0.780664	0.925373	0.691954	0.759494	0.622837	0.927
2.5	1.17808	0.773481	0.779221	0.8	0.595402	0.701627	0.567474	0.725
5	0.760274	0.69337	0.666667	0.665672	0.586207	0.593128	0.465398	0.552
10	0.378767	0.464088	0.41847	0.567164	0.301149	0.45208	0.321799	0.423

## Sheet: 2D
Patient number	pre-therapy	ibrutinib
1	1	1.29757
2	1	0.991368
3	1	1.10883
4	1	4.16215
5	1	1.39892
6	1	7.10482
7	1	0.992532
8	1	1.26713
9	1	1.46353
10	1	1.03846
11	1	1.18355
12	1	1.50479
13	1	0.479648
14	1	1.39115
16	1	0.283753
17	1	1.21266
18	1	0.501137
24	1	1.01558
25	1	4.92021
26	1	0.612584
27	1	7.939
28	1	1.46069
30	1	0.443785
31	1	0.176776
32	1	1.08147
33	1	0.896734
34	1	2.29247
35	1	2.00293
37	1	1.08544
39	1	0.357269
40	1	2.88978
41	1	1.36644
42	1	0.985446
44	1	2.00192
45	1	1.81843
46	1	0.300572
47	1	2.75488
49	1	0.575891
51	1	0.398775

## Sheet: 2E
repetition	Day 0	Day 1	Day 2	Day 3	Day 5
A	1	1.22517	3.7298	1.20821	1.43619
B	1	0.723742		2.18258	1.12332
C	1	1.21137	0.97203	3.43452	4.89718
D	1	2.20185	1.52533	2.38333	2.14274
E	1	1.88145	1.45493	1.68646	1.80551

## Sheet: 2G
	wild type No. 49				Rictor-KO No. 49				wild type No. 52				Rictor-KO No. 52
entry	50	50	50	50	50	50	50	50	50	50	50	50	50	50	50	50
week 1	55.6506	53.6404	45.4683	49.5446	44.3494	46.3596	54.5317	50.4554	57.6793	58.9093	50.1461	54.7108	42.3207	41.0907	49.8539	45.2892
week 2	60.1308	53.0945	48.4011	49.7668	39.8692	46.9055	51.5989	50.2332	61.3394	62.2306	54.8274	59.4846	38.6606	37.7694	45.1726	40.5154
week 3	64.3389	57.8811	55.4243	52.3195	35.6611	42.1189	44.5757	47.6805	62.5829	63.3005	53.4846	55.1519	37.4171	36.6995	46.5154	44.8481
week 4	62.8373	55.374	56.5118	51.615	37.1627	44.626	43.4882	48.385	63.1658	61.0135	52.4696	50.0075	36.8342	38.9865	47.5304	49.9925

## Sheet: 2K
	pAktS473		cMYC
Patient number	ctrl	mTOR inh	ctrl	mTOR inh
80	1	0.0103901	1	0.305635
87	1	0.0463624	1	0.132867
94	1	0.0258195	1	0.20228
97	1	0.0197433	1	0.283897
103	1	0.0263201	1	0.194692

## Sheet: 2L
Patient number	ctrl	ibr	idela	mTOR inh	ibr+mTOR inh	idela+mTOR inh
75	1	0.573754	0.569544	0.617825	0.441825	0.399579
94	1	0.576619	0.715874	0.881032	0.615817	0.667163
95	1	0.562554	0.584285	0.570534	0.467281	0.407244
96	1	0.770552	0.675906	0.737561	0.529881	0.501893
98	1	0.672783	0.748394	0.697915	0.528702	0.502428
105	1	0.566172	0.666885	0.596001	0.392363	0.445464

## Sheet: 3B
Patient number	pre-therapy	ibrutinib in vivo
13	1	0.943065
14	1	2.02258
16	1	4.06038
17	1	1.19622
43	1	1.15826
15	1	1.38017
36	1	1.04483
18	1	0.964823
24	1	1.24067
25	1	1.67353
26	1	1.56531
27	1	2.51865
28	1	1.57912
30	1	0.898175
31	1	0.1163
32	1	1.77544
33	1	1.54803
34	1	1.98235
35	1	1.37994
37	1	1.11809
38	1	1.08256
40	1	1.59391
39	1	0.642586
41	1	1.01638
42	1	1.25583
44	1	1.20742
45	1	2.36125
46	1	0.773442
47	1	2.61793
49	1	0.627521
51	1	0.500055

[truncated: 36 more sheets: 3D, 4A, 4C, 4H, 5C, 5D, 6B, 6D, 6E, 6F, 6G, 7A, 7B, 7D, 7E, 7F, 7G, 7H, S1A, S1B …]
